# Supplementary material for: Differential expression of circulating long non-coding RNAs in patients with acute myocardial infarction
Source: Medicine (Baltimore). 2018 Dec 21;97(51):e13066. doi: 10.1097/MD.0000000000013066 (PMC6320201; doi:10.1097/MD.0000000000013066)
Supplement: Supplemental Digital Content [file medi-97-e13066-s001.xlsx]

## Sheet: 20181221.0-00065-SDC1
log2FoldChange	lncRNA_Gene_Symbol	mRNA_Gene_Symbol	Pearson_correlation
4.13795	XLOC_038480	CDCP1	0.974651
4.13795	XLOC_038480	ATG13	0.970483
4.13795	XLOC_038480	TBC1D15	0.979165
4.13795	XLOC_038480	SLC8B1	0.958338
4.13795	XLOC_038480	RICTOR	0.955952
4.13795	XLOC_038480	EIF3D	0.962939
4.13795	XLOC_038480	NECTIN2	0.978417
4.13795	XLOC_038480	IDI1	0.955329
4.13795	XLOC_038480	CNOT6L	0.960939
4.13795	XLOC_038480	ZNF682	0.960507
4.13795	XLOC_038480	CRBN	0.963917
4.13795	XLOC_038480	CHD2	0.961236
4.13795	XLOC_038480	CHRND	0.957602
4.13795	XLOC_038480	CUL5	0.9731
4.13795	XLOC_038480	TCF7	0.969103
4.13795	XLOC_038480	UBE2D2	0.984948
4.13795	XLOC_038480	TMCO3	0.9784
4.13795	XLOC_038480	SIN3A	0.971192
4.13795	XLOC_038480	FAM160B1	0.956518
4.13795	XLOC_038480	TMC6	0.957215
4.13795	XLOC_038480	CNOT6L	0.963213
4.13795	XLOC_038480	ERMN	0.966377
4.13795	XLOC_038480	SMCHD1	0.950287
4.13795	XLOC_038480	PPP3CC	0.994449
4.13795	XLOC_038480	VGLL4	0.957203
4.13795	XLOC_038480	SH3BP2	0.956584
4.13795	XLOC_038480	AP3M2	0.959388
4.13795	XLOC_038480	BIRC3	0.959884
4.13795	XLOC_038480	GPRIN3	0.951575
4.13795	XLOC_038480	HCLS1	0.954758
4.13795	XLOC_038480	EDA	0.954473
4.13795	XLOC_038480	ARPP19	0.965448
4.13795	XLOC_038480	TMEM25	0.963804
4.13795	XLOC_038480	PTBP1	0.95464
4.13795	XLOC_038480	NAA25	0.95628
4.13795	XLOC_038480	TCAF2	0.954053
4.13795	XLOC_038480	LZTS3	0.956211
4.13795	XLOC_038480	ARID5A	0.967981
4.13795	XLOC_038480	SYNJ2	0.980275
4.13795	XLOC_038480	FAM3A	0.953571
4.13795	XLOC_038480	PHTF2	0.977841
4.13795	XLOC_038480	PPWD1	0.982579
4.13795	XLOC_038480	PSMB7	0.969664
4.13795	XLOC_038480	ZNF331	0.981869
4.13795	XLOC_038480	ATF7IP	0.990213
4.13795	XLOC_038480	GPD1L	0.968191
4.13795	XLOC_038480	KLHL2	0.980403
4.13795	XLOC_038480	SNX9	0.969991
4.13795	XLOC_038480	ZNF787	0.95449
4.13795	XLOC_038480	SMAD6	0.953447
4.13795	XLOC_038480	SLC8A1	0.953224
4.13795	XLOC_038480	MED30	0.952816
4.13795	XLOC_038480	SLC8B1	0.950484
4.13795	XLOC_038480	TNIP1	0.950444
4.13795	XLOC_038480	FAM135A	0.961365
4.13795	XLOC_038480	APRT	0.980125
4.13795	XLOC_038480	ADTRP	0.962605
4.13795	XLOC_038480	FUT5	0.983075
4.13795	XLOC_038480	CD82	0.965902
4.13795	XLOC_038480	WSB1	0.959422
4.13795	XLOC_038480	RGPD2	0.969271
4.13795	XLOC_038480	CSNK1G2	0.958252
4.13795	XLOC_038480	SNIP1	0.964869
4.13795	XLOC_038480	GOLGA7	0.964047
-0.950411	RP11-160E2.6	DDX5	0.98176
1.56313	XLOC_049740	HBEGF	0.956226
1.56313	XLOC_049740	ARMCX2	0.961572
1.56313	XLOC_049740	RPS9	0.952717
1.09902	FAM157C	SDHA	0.95667
-1.23211	RP11-693J15.5	RPS27A	0.960654
-1.23211	RP11-693J15.5	PCDH9	0.95135
-1.23211	RP11-693J15.5	ZNF860	0.950234
-1.23211	RP11-693J15.5	OSBPL10	0.955151
-1.23211	RP11-693J15.5	CD200	0.952965
-1.23211	RP11-693J15.5	HS3ST1	0.95637
-1.23211	RP11-693J15.5	LIX1	0.96967
-1.23211	RP11-693J15.5	SERPINI2	0.962926
-1.23211	RP11-693J15.5	MRPL55	0.978147
-1.23211	RP11-693J15.5	RIC3	0.962201
-1.23211	RP11-693J15.5	KCNG1	0.960008
-1.23211	RP11-693J15.5	BCOR	0.962006
-1.23211	RP11-693J15.5	ZNF419	0.977501
-1.23211	RP11-693J15.5	HCK	0.962692
-1.23211	RP11-693J15.5	ACYP1	0.953975
-1.23211	RP11-693J15.5	PRKAB1	0.952702
-1.23211	RP11-693J15.5	IL32	0.9634
-1.23211	RP11-693J15.5	BTLA	0.962101
-1.23211	RP11-693J15.5	SYT17	0.968199
1.29069	XLOC_006529	CDCP1	0.965852
1.29069	XLOC_006529	TBC1D15	0.961298
1.29069	XLOC_006529	PPWD1	0.962866
1.29069	XLOC_006529	NECTIN2	0.95236
1.29069	XLOC_006529	IDI1	0.965305
1.29069	XLOC_006529	RB1CC1	0.96195
1.29069	XLOC_006529	CRBN	0.953048
1.29069	XLOC_006529	TMCO3	0.953499
1.29069	XLOC_006529	HNRNPC	0.951827
1.29069	XLOC_006529	TMC6	0.952926
1.29069	XLOC_006529	SMCHD1	0.970782
1.29069	XLOC_006529	PPP3CC	0.967872
1.29069	XLOC_006529	SH3BP2	0.952826
1.29069	XLOC_006529	TMEM25	0.95605
1.29069	XLOC_006529	CLASP1	0.959892
1.29069	XLOC_006529	TXNDC11	0.952622
1.29069	XLOC_006529	SYNJ2	0.953637
1.29069	XLOC_006529	SIN3A	0.967313
1.29069	XLOC_006529	PSMB7	0.953557
1.29069	XLOC_006529	ATF7IP	0.961801
1.29069	XLOC_006529	SNX9	0.960149
1.29069	XLOC_006529	PHTF2	0.951046
1.29069	XLOC_006529	TMEM2	0.956255
1.29069	XLOC_006529	FUT5	0.951542
1.29069	XLOC_006529	CD82	0.95139
1.29069	XLOC_006529	CHD1	0.955112
1.29069	XLOC_006529	ZNF682	0.95133
1.29069	XLOC_006529	SMURF1	0.958013
1.03639	XLOC_040818	USP18	0.951486
1.03639	XLOC_040818	IFI44L	0.977285
1.03639	XLOC_040818	MX1	0.960722
1.03639	XLOC_040818	KIAA1958	0.987232
1.03639	XLOC_040818	IFI44	0.967184
1.03639	XLOC_040818	PARP12	0.950103
1.03639	XLOC_040818	SIGLEC1	0.953355
1.03639	XLOC_040818	MX1	0.959116
1.03639	XLOC_040818	CMPK2	0.953498
1.03639	XLOC_040818	EPHB2	0.967212
1.03639	XLOC_040818	CMPK2	0.962945
1.80417	LINC02009	ARG1	0.957759
1.80417	LINC02009	G2E3	0.958176
1.80417	LINC02009	LTF	0.959953
1.80417	LINC02009	CEACAM1	0.954276
1.80417	LINC02009	TNNC2	0.970899
1.80417	LINC02009	LTF	0.953741
1.80417	LINC02009	SYNJ2BP-COX16	0.978377
1.80417	LINC02009	CAMP	0.951035
1.80417	LINC02009	PNP	0.972138
1.80417	LINC02009	MMP8	0.966191
1.80417	LINC02009	TMEM87A	0.980184
1.80417	LINC02009	CEACAM8	0.961347
1.80417	LINC02009	C17orf62	0.980837
-1.61308	XLOC_020735	RSRP1	0.977666
-1.61308	XLOC_020735	GOLGA4	0.952905
-1.61308	XLOC_020735	HCK	0.971938
-1.61308	XLOC_020735	RPL22	0.954248
-1.61308	XLOC_020735	TLCD1	0.952128
-1.61308	XLOC_020735	IL32	0.984322
-1.61308	XLOC_020735	TMEM214	0.963926
-1.61308	XLOC_020735	TCL1A	0.952046
-1.61308	XLOC_020735	MYL12B	0.96963
-1.61308	XLOC_020735	STRBP	0.966718
-1.61308	XLOC_020735	RPS27A	0.984083
-1.61308	XLOC_020735	PRKAB1	0.964508
-1.61308	XLOC_020735	LIX1	0.960713
-1.61308	XLOC_020735	KCNG1	0.95216
-1.61308	XLOC_020735	FCRLA	0.950513
-1.61308	XLOC_020735	SYT17	0.958371
-1.61308	XLOC_020735	ZNF419	0.970761
-1.61308	XLOC_020735	C12orf43	0.970488
-1.61308	XLOC_020735	CD6	0.976583
-1.61308	XLOC_020735	SYT17	0.957389
-1.61308	XLOC_020735	MRPL55	0.976363
-1.61308	XLOC_020735	SLC44A2	0.951374
-1.61308	XLOC_020735	BCOR	0.97648
-1.61308	XLOC_020735	PRPS1	0.963455
2.53925	XLOC_009377	NBR1	0.965491
2.53925	XLOC_009377	CMPK2	0.962711
2.53925	XLOC_009377	ITGA7	0.953478
2.53925	XLOC_009377	IFITM3	0.955571
2.53925	XLOC_009377	OGFR	0.954838
2.53925	XLOC_009377	IFI44L	0.968613
2.53925	XLOC_009377	LGALS3BP	0.961966
2.53925	XLOC_009377	IRF7	0.982517
2.53925	XLOC_009377	C2	0.955772
2.53925	XLOC_009377	BBIP1	0.964012
2.53925	XLOC_009377	IFITM1	0.959843
2.53925	XLOC_009377	OAS3	0.960359
2.53925	XLOC_009377	ADM	0.957924
2.53925	XLOC_009377	CYP1B1	0.965566
2.53925	XLOC_009377	IFI27	0.957877
2.53925	XLOC_009377	AGRN	0.960566
2.53925	XLOC_009377	LGALS3BP	0.9663
2.53925	XLOC_009377	GAS6	0.974507
2.53925	XLOC_009377	METTL7B	0.961113
-0.767787	MIR600HG	CNR2	0.950809
-0.767787	MIR600HG	PLEKHG1	0.981897
-0.767787	MIR600HG	PAX5	0.971464
-0.767787	MIR600HG	PAX5	0.970756
-0.767787	MIR600HG	STRBP	0.972892
-0.767787	MIR600HG	LAMA5	0.964261
-0.767787	MIR600HG	CD22	0.965131
-0.767787	MIR600HG	FAM129C	0.975137
-0.767787	MIR600HG	MS4A1	0.954894
2.28714	RP11-701P16.2	REXO2	0.95416
2.28714	RP11-701P16.2	AP2S1	0.954381
2.28714	RP11-701P16.2	ACSL1	0.952657
2.28714	RP11-701P16.2	CAPN1	0.952176
2.28714	RP11-701P16.2	WASF1	0.957137
2.28714	RP11-701P16.2	ADCY3	0.950617
2.28714	RP11-701P16.2	MX1	0.95344
-1.02117	C1orf220	LINC00282	0.951066
0.617651	SMIM25	EXOC3L1	0.958628
-4.03632	AC108488.4	HBG2	0.961974
-4.03632	AC108488.4	SPIDR	0.964545
-4.03632	AC108488.4	LRRC4	0.951448
-4.03632	AC108488.4	SPG21	0.959902
-0.653933	LINC00402	TUB	0.959607
-0.653933	LINC00402	MAPKAPK5	0.963413
-0.653933	LINC00402	IMMP2L	0.963596
0.809232	NEAT1	TMEM132A	0.950544
0.809232	NEAT1	C15orf39	0.955204
-1.77768	XLOC_011440	RPS27A	0.975776
-1.77768	XLOC_011440	RPL22	0.966217
-1.77768	XLOC_011440	CALR	0.954625
-1.77768	XLOC_011440	SCN3A	0.95029
-1.77768	XLOC_011440	MYL12B	0.980023
-1.77768	XLOC_011440	TLCD1	0.966116
-1.77768	XLOC_011440	BCOR	0.955576
-1.77768	XLOC_011440	PRPS1	0.954669
-1.77768	XLOC_011440	INTS11	0.954702
-1.77768	XLOC_011440	HCK	0.958731
-1.77768	XLOC_011440	PRKAB1	0.970331
-1.77768	XLOC_011440	IL32	0.954016
-1.77768	XLOC_011440	CD6	0.969488
-1.77768	XLOC_011440	GOLGA4	0.953158
1.06639	XLOC_009391	LARS	-0.953435
1.06639	XLOC_009391	TMC6	0.974029
0.939192	XLOC_008713	XPO6	0.951452
0.819652	XLOC_023460	ZNF267	0.972076
0.819652	XLOC_023460	LPP	0.970939
0.819652	XLOC_023460	B4GALT4	0.955171
0.819652	XLOC_023460	ELMOD3	0.963964
0.819652	XLOC_023460	POLRMT	0.967761
0.819652	XLOC_023460	BAG6	0.959563
0.819652	XLOC_023460	PLIN3	0.956725
0.819652	XLOC_023460	IL1B	0.985552
0.819652	XLOC_023460	ZNF585B	0.972363
1.25143	XLOC_059635	MESDC1	0.950092
1.25143	XLOC_059635	DNAJC7	0.953482
2.39484	XLOC_063987	C1orf54	0.983261
2.39484	XLOC_063987	APOBEC3A	0.965451
2.39484	XLOC_063987	CXCL3	0.960877
2.39484	XLOC_063987	NAMPT	0.952685
2.39484	XLOC_063987	SDC2	0.970655
2.39484	XLOC_063987	IFI27	0.973272
2.39484	XLOC_063987	RRAD	0.958943
2.39484	XLOC_063987	OTOF	0.975909
2.39484	XLOC_063987	LPP	0.962554
2.39484	XLOC_063987	GAPDH	0.963399
2.39484	XLOC_063987	IL10	0.974436
2.39484	XLOC_063987	OTOF	0.958841
2.39484	XLOC_063987	CAST	0.972048
2.39484	XLOC_063987	IFI27	0.973453
2.39484	XLOC_063987	ELMSAN1	0.956758
2.39484	XLOC_063987	SOCS3	0.955543
2.39484	XLOC_063987	IFI27	0.955854
2.39484	XLOC_063987	ANKRD44	0.976015
2.39484	XLOC_063987	C19orf70	0.976434
2.39484	XLOC_063987	DYSF	0.961793
2.39484	XLOC_063987	MAPKAPK3	0.962845
2.39484	XLOC_063987	IL1B	0.952186
2.39484	XLOC_063987	FCGR3B	0.977269
2.39484	XLOC_063987	IL1B	0.959332
0.906221	XLOC_037720	HIVEP1	0.964884
0.906221	XLOC_037720	RICTOR	0.958609
0.906221	XLOC_037720	AC024592.12	0.962736
0.906221	XLOC_037720	TTN	0.967733
0.906221	XLOC_037720	ARFIP2	0.97988
0.906221	XLOC_037720	SH3D19	0.952373
0.906221	XLOC_037720	TMEM208	0.95943
0.906221	XLOC_037720	CD55	0.959402
0.906221	XLOC_037720	FAM133B	0.9673
0.906221	XLOC_037720	PIK3R1	0.955382
0.906221	XLOC_037720	TCP1	0.978417
0.906221	XLOC_037720	CREM	0.950852
0.906221	XLOC_037720	TMC6	0.951104
0.906221	XLOC_037720	ERMN	0.967545
0.906221	XLOC_037720	GCC2	0.962958
0.906221	XLOC_037720	TRAT1	0.95757
0.906221	XLOC_037720	CRTC3	0.958795
0.906221	XLOC_037720	SMG1	0.960178
0.906221	XLOC_037720	AREG	0.950249
0.906221	XLOC_037720	ATXN7	0.97604
0.906221	XLOC_037720	GPRIN3	0.976424
0.906221	XLOC_037720	ZNF331	0.969073
0.906221	XLOC_037720	RLF	0.954574
0.906221	XLOC_037720	TRPS1	0.966309
0.906221	XLOC_037720	SRSF10	0.961798
0.906221	XLOC_037720	C18orf21	0.953061
0.906221	XLOC_037720	TCAF2	0.963434
0.906221	XLOC_037720	KHNYN	0.974896
0.906221	XLOC_037720	EML2	0.95534
0.906221	XLOC_037720	USP36	0.95176
0.906221	XLOC_037720	CHD3	0.956643
0.906221	XLOC_037720	CHD2	0.952331
0.906221	XLOC_037720	MPRIP	0.950916
0.906221	XLOC_037720	GPD1L	0.961824
0.906221	XLOC_037720	ABHD2	0.96715
0.906221	XLOC_037720	SCAF11	0.958162
0.906221	XLOC_037720	PAPD7	0.951798
0.906221	XLOC_037720	FBXO21	0.952894
0.906221	XLOC_037720	SFPQ	0.960527
0.906221	XLOC_037720	TAF11	0.950782
0.906221	XLOC_037720	FAM60A	0.95873
0.906221	XLOC_037720	AP3M2	0.952532
0.906221	XLOC_037720	PPP1R16B	0.959471
0.906221	XLOC_037720	GIPC1	0.950047
0.906221	XLOC_037720	ENTPD4	0.973972
0.906221	XLOC_037720	GRASP	0.972037
0.906221	XLOC_037720	ARID4B	0.979475
0.906221	XLOC_037720	RBM38	0.970605
0.906221	XLOC_037720	ZNF706	0.955607
0.906221	XLOC_037720	CCDC93	0.960644
0.906221	XLOC_037720	ANKDD1A	0.966163
0.906221	XLOC_037720	ZBTB21	0.958745
0.906221	XLOC_037720	IREB2	0.970759
0.736581	XLOC_028950	DOCK5	0.965566
0.739256	XLOC_027135	CYP4F3	0.956744
0.957876	XLOC_031520	KLHL2	0.955831
0.957876	XLOC_031520	TCF7	0.958717
0.957876	XLOC_031520	SLC8B1	0.964719
0.957876	XLOC_031520	TMEM222	0.953448
0.957876	XLOC_031520	CREM	0.953601
0.957876	XLOC_031520	NECTIN2	0.951218
0.957876	XLOC_031520	GOSR2	0.960517
0.957876	XLOC_031520	SH3BP2	0.953132
0.957876	XLOC_031520	RBFOX3	0.958158
0.957876	XLOC_031520	HCLS1	0.963453
0.957876	XLOC_031520	OPTN	0.955245
0.957876	XLOC_031520	DENND3	0.964272
0.957876	XLOC_031520	RBM38	0.95093
0.957876	XLOC_031520	GRASP	0.950469
0.957876	XLOC_031520	CORO7	0.981981
0.957876	XLOC_031520	MTFR1L	0.96007
0.957876	XLOC_031520	GOLGA7	0.95327
0.957876	XLOC_031520	IREB2	0.951673
0.99305	XLOC_031946	FBXL12	0.954621
-3.98112	XLOC_042029	HAX1	0.954427
-3.98112	XLOC_042029	SNX10	0.970815
-3.98112	XLOC_042029	VNN3	0.956101
-3.98112	XLOC_042029	MYB	0.96196
-3.98112	XLOC_042029	GRB2	0.980882
-3.98112	XLOC_042029	GUCY1B3	0.953629
-3.98112	XLOC_042029	LTBP1	0.954381
-3.98112	XLOC_042029	DMTF1	0.972801
-3.98112	XLOC_042029	GTPBP2	0.952621
-3.98112	XLOC_042029	WARS	0.975416
0.93609	RP11-670E13.6	TNFRSF10C	0.959598
0.93609	RP11-670E13.6	ADM	0.950607
1.0227	LINC00937	TRIM8	0.955787
-0.856881	LINC01355	CALB1	0.963418
-0.856881	LINC01355	ZNF235	0.950742
